# Supplementary material for: Effect of nitrogen supply on nitrogen metabolism in the citrus cultivar ‘Huangguogan’
Source: PLoS One. 2019 Mar 21;14(3):e0213874. doi: 10.1371/journal.pone.0213874 (PMC6428318; doi:10.1371/journal.pone.0213874)
Supplement: S1 Table — (XLS) [file pone.0213874.s001.XLS]

## Sheet: Sheet1
Table S2. List of the NR, NiR, GS, GDH, and AS sequences used in phylogenetic tree analysis
Organism	Gene	GenBank ID	Gene	GenBank ID
Tianfu goat	MYOZ2	JX573191	MYOZ3	KC537058
Ovis aries	MYOZ2	NM001199222.1	MYOZ3	NM001199795.1
Bos taurus	MYOZ2	NM001015676.1	MYOZ3	NM001078039.1
Sus scrofa	MYOZ2	NM001044593.1	MYOZ3	NM001044594.1
Homo sapiens	MYOZ2	NM016599.4	MYOZ3	AF480443.1
Pan troglodytes	MYOZ2	XM001148878.1	MYOZ3	XM001166620.2
Canis lupus familiaris	MYOZ2	XM535703.3	MYOZ3	XM862458.2
Mus musculus	MYOZ2	NM021503.2	MYOZ3	NM133363.3
Rattus norvegicus	MYOZ2	NM001106469.1	MYOZ3	XM002725359.2
Gorilla gorilla gorilla	MYOZ2	XM004040322.1	MYOZ3	XM004042830.1
Xenopus tropicalis	MYOZ2	NM001011415.1	MYOZ3	NM001011273.1

## Sheet: Sheet2
S1 Table. List of the NR, NiR, GS, GDH, and AS sequences used in phylogenetic tree analysis
Organism	Gene	GenBank ID
Huangguogan	NR	MK226161
Tilia platyphyllos	NR	AY138811.1
Betula platyphylla	NR	KJ452330.1
Prunus persica cultivar Dazhenbaochiyue	NR	KT897469.1
Phellodendron amurense	NR	KY496994.1
Ricinus communis	NR	NM_001323741.1
Theobroma cacao	NR	XM_018126128.1
Vitis vinifera	NR	XM_021800674.1
Hevea brasiliensis	NR	XM_021800674.1
Durio zibethinus	NR	XM_022917467.1
Morus notabilis	NR	XM_024162339.1
Huangguogan	NiR	MK226160
Morus alba	NiR	KC823634.1
Quercus suber	NiR	XM_006349563.2
Theobroma cacao	NiR	XM_007042368.2
Populus euphratica	NiR	XM_011007675.1
Jatropha curcas	NiR	XM_012211482.2
Juglans regia	NiR	XM_018954428.1
Nicotiana attenuata	NiR	XM_019369816.1
henopodium quinoa	NiR	XM_021899183.1
Durio zibethinus	NiR	XM_022907634.1
Papaver somniferum	NiR	XM_026600073.1
Huangguogan	GS	MK226159
Ricinus communis	GS	XM_015717841.2
Ziziphus jujuba	GS	XM_016032773.2
Gossypium arboreum	GS	XM_017753216.1
Theobroma cacao	GS	XM_018119523.1
Juglans regia	GS	XM_018985002.1
Jatropha curcas	GS	XM_020678499.1
Prunus avium	GS	XM_021950793.1
Durio zibethinus	GS	XM_022905318.1
Quercus suber	GS	XM_024052283.1
Manihot esculenta	GS	XR_002487395.1
Huangguogan	GDH	MK073921
Populus trichocarpa	GDH	XM_002319126.3
Prunus persica	GDH	XM_007202108.2
Pyrus x bretschneideri	GDH	XM_009368173.2
Vitis vinifera	GDH	XM_010655428.2
Populus euphratica	GDH	XM_011023188.1
Jatropha curcas	GDH	XM_012215064.2
Juglans regia	GDH	XM_018955280.1
Manihot esculenta	GDH	XM_021766220.1
Durio zibethinus	GDH	XM_022863555.1
Quercus suber	GDH	XM_024035495.1
Huangguogan	AS	MK073922
Ricinus communis	AS	XM_002526663.3
Malus x domestica	AS	XM_008386560.2
Tarenaya hassleriana	AS	XM_010521282.2
Jatropha curcas	AS	XM_012223732.2
Ziziphus jujuba	AS	XM_016035131.2
Gossypium hirsutum	AS	XM_016813373.1
Juglans regia	AS	XM_018980031.1
Asparagus officinalis	AS	XM_020417419.1
Manihot esculenta	AS	XM_021749726.1
Papaver somniferum	AS	XM_026558910.1
